# Supplementary material for: Reliability and Radiographic Correlation of the Foot Posture Index-6: A Multi-Rater Analysis in Symptomatic and Asymptomatic Individuals
Source: Diagnostics (Basel). 2025 May 12;15(10):1214. doi: 10.3390/diagnostics15101214 (PMC12109674; doi:10.3390/diagnostics15101214)
Supplement: Supplementary file 1 [file diagnostics-15-01214-s001.zip › Table S1.xlsx]

## Sheet: Sheet1
Group A	Rater 1	Rater 2	Rater 3	Rater 4		Group B	Rater 1	Rater 2	Rater 3	Rater 4
1	2	0	-1	0		1	-11	-11	-12	-11
2	3	0	2	1		2	-5	-2	-4	-6
3	10	3	4	3		3	-11	-12
4	0	0	1	1		4	-2	-1
5	-2	-2	1	1		5	-12	-12	-11	-9
6	1	0	0	3		6	-7	-9	-7	-7
7	2	2	2	5		7	-4	-3	-8	-9
8	-1	-1	1	1		8	0	-2	-1	5
9	0	1	1	4		9	0	-1	-2	12
10	0	0	-1	0		10	2	1	2	5
11	3	0	2	1		11	-5	-3	-6	-5
12	-1	-2	0	0		12	-2	0	-2	-1
13	1	1	2	0		13	-7	-6	-8	-6
14	3	1	3	1		14	0	0	-1	0
15	2	2	2	3		15	-8	-9	-10	-9
16	-1	-1	0	-2		16	-7	-7	-8	-9
17	1	0	-1	-1		17	-3	0	-3	3
18	0	0	0	-2		18	-4	-2	-4	-2
19	9	8	5	6		19	0	0
20	3	3	2	2		20	-2	-3
21	0	0	-1	0		21	0	0	0	-2
22	4	2	3	2		22	-8	-9	-10	-2
23	1	1	1	0		23	0	1
24	-1	-1	1	-1		24	-8	2	-4	-3
25	0	1	1	0		25	1	1	1	2
26	-1	0	-1	2		26	-10	-11	-8	-4
27	5	7	5	3		27	-2	-4	0	0
28	1	1	1	1		28	-7	-6	-4	1
29	1	0	0	1		29	6	5	5	7
30	3	3	-1	-1		30	5	5
31	-1	-1	-1	0		31	-8	-8	-6	-2
32	0	1	1	1		32	4	3	3	4
33	-1	-2	-1	1		33	-3	-2	-5	-3
34	-3	-2	2	2		34	-7	-10	-10	-3
35	1	1	1	-1		35	5	7	11	10
36	2	1	0	0		36	10	8	10	8
37	-1	0	0	-1		37	11	11	10	8
38	0	1	1	0		38	9	12	12	8
39	0	0	-1	-1		39	8	7
40	1	1	4	1		40	8	9
						41	12	12	11	7
						42	5	6	6	2
						43	7	7	5	6
						44	2	0	3	-2
						45	12	12	12	5
						46	5	3	0	1
						47	11	11	9	8
						48	-3	-9	-4	-6
						49	-8	-6	-8	-9
						50	-12	-11	-12	-5
						51	5	3	5	2
						52	4	2	4	3
						53	8	2	6	7
						54	10	4	9	11
						55	3	3	2	1
						56	6	5	6	-2
						57	2	0	0	-1
						58	2	3	1	4
						59	4	4	3	5
						60	2	2	3	4
