# Supplementary material for: Reliability and Radiographic Correlation of the Foot Posture Index-6: A Multi-Rater Analysis in Symptomatic and Asymptomatic Individuals
Source: Diagnostics (Basel). 2025 May 12;15(10):1214. doi: 10.3390/diagnostics15101214 (PMC12109674; doi:10.3390/diagnostics15101214)
Supplement: Supplementary file 1 [file diagnostics-15-01214-s001.zip › Table S2.xlsx]

## Sheet: Sheet1
Group A	AP TCA	TNCA	AP TMA	lateral TCA	CPA	MA	HAA		Group B	AP TCA	TNCA	AP TMA	lateral TCA	CPA	MA	HAA
1	27	11	9	40	19	0	3		1	24	0	-40	33	18	-20	28
2	23	7	2	48	24	1	1		2	10	-9	-17	22	36	-24	18
3	19	23	2	40	19	6	1		3	30	-27	-15	47	25	-6
4	25	15	12	48	21	9	5		4	32	19	16	37	17	6
5	19	-4	-5	60	40	-4	3		5	3	-10	-34	20	9	-20
6	24	7	11	48	21	6	3		6	17	9	7	42	17	-5	28
7	24	16	7	40	14	8	0		7	27	3	2	41	21	-2	11
8	21	15	2	49	26	-2	0		8	26	1	1	45	26	-8	8
9	23	10	-7	50	27	1	4		9	26	13	24	46	20	6	3
10	26	10	3	45	20	1	3		10	20	8	11	34	13	0	10
11	29	20	8	51	23	4	2		11	20	13	11	44	16	6	14
12	20	12	5	41	22	-5	5		12	14	6	1	45	15	0	6
13	22	15	2	47	20	1	-1		13	23	7	4	35	13	0	16
14	24	12	4	53	24	6	-1		14	15	0	11	40	17	-2	10
15	18	10	1	49	27	-1	3		15	21	1	5	40	20	-6	15
16	20	11	-1	50	28	-2	6		16	24	10	15	51	18	10	10
17	25	5	5	47	25	0	4		17	32	13	20	37	13	2	15
18	25	16	2	48	27	1	4		18	22	0	0	39	19	-5	5
19	25	11	6	40	17	3	0		19	35	12	23	45	20	-0.7	0
20	22	10	-7	45	27	-5	2		20	13	-7	-20	44	23	-3
21	12	0	-8	40	18	0	2		21	23	15	-4	35	17	0	-5
22	20	23	4	55	31	1	-1		22	24	8	10	43	18	-4	15
23	23	9	7	38	18	1	2		23	20	10	8	44	23	-8
24	32	10	8	45	22	0	3		24	20	7	7	38	18	-3	20
25	27	18	5	50	23	4	3		25	19	15	4	40	16	0	-12
26	24	13	2	41	22	-7	4		26	4	4	-20	40	18	-6	20
27	18	7	-3	46	18	6	3		27	20	4	7	32	15	-11	8
28	28	8	2	49	24	0	3		28	13	8	9	33	15	-2	15
29	28	16	14	44	20	1	3		29	22	15	8	48	18	7	2
30	22	13	5	36	17	-2	4		30	4	3	-7	40	20	-7
31	16	0	-4	46	26	-8	5		31	28	12	1	42	21	-4	18
32	22	16	9	47	19	6	1		32	16	3	7	50	26	-4	0
33	18	1	0	41	18	2	2		33	21	2	-4	38	16	0	8
34	27	2	0	49	28	2	5		34	13	3	6	40	17	-5	28
35	31	17	12	50	22	7	-7		35	25	22	11	43	12	13	-12
36	20	11	2	51	29	1	5		36	25	23	10	41	18	4	-3
37	23	1	4	46	21	2	2		37	20	21	16	49	13	20	-16
38	20	11	5	48	26	-5	2		38	15	24	18	43	15	8	-2
39	28	17	7	40	18	-2	1		39	29	26	22	44	8	21	-10
40	20	9	3	40	18	4	9		40	21	28	15	43	13	12	-22
									41	28	39	38	42	11	25	-28
									42	14	13	8	40	13	12	0
									43	33	25	7	52	6	39
									44	22	0	-3	41	17	2	-5
									45	18	20	8	48	19	16	-17
									46	28	10	10	46	17	4	0
									47	23	21	10	37	12	14	-20
									48	17	3	19	12	5	26	-22
									49	34	15	10	35	13	-1	20
									50				26	9	7	45
									51	10	9	2	39	21	-7	-15
									52	29	10	3	53	31	-5	-3
									53	37	21	14	48	13	15	-2
									54	35	27	11	47	9	24	0
									55	12	9	8	42	15	5	2
									56	15	17	3	50	19	10	8
									57	21	4	-3	53	26	0	5
									58	20	23	2	49	19	10	4
									59	29	22	7	55	17	15	0
									60	26	10	-3	45	17	6	1
